# Supplementary material for: Consequences of past climate change and recent human persecution on mitogenomic diversity in the arctic fox
Source: Philos Trans R Soc Lond B Biol Sci. 2019 Nov 4;374(1788):20190212. doi: 10.1098/rstb.2019.0212 (PMC6863501; doi:10.1098/rstb.2019.0212)
Supplement: Supplementary tables [file rstb20190212supp2.xlsx]

## Sheet: All_Samples_List
Table S1. Table of all historical samples analyzed in this study
Historical samples
Lab ID	Sample ID	Material	Age	Time period	Source	Location	Used in this study	Avg. coverage	Haplotype (using 13,224bp alignment)	Endogenous DNA (%)	Avg. frag. length (bp)	Extraction protocol	Comment
AF01	1821	Cementum	1910-10-30	Historical	NHM Oslo	Nesøya, NO	No	21.8601		n.a	61.34	Ersmark et al. 2015	Red fox
AF02	4767	Cementum	1868-11-30	Historical	NHM Oslo	n.a, NO	No	1.6249		9.87	56.75	Ersmark et al. 2015
AF03	M2802	Cementum	1896-12-31	Historical	NHM Oslo	Kautokeino, NO	Yes	55.2914	A4	40.8	67.15	Ersmark et al. 2015
AF04	M2804	Cementum	1864-01-01	Historical	NHM Oslo	Gressholmen, NO	Yes	22.2746	B1	38.18	68.62	Ersmark et al. 2015
AF05	M2806	Cementum	1902-07-28	Historical	NHM Oslo	Lesja kommune, NO	Yes	5.5595	A2	17.8	66.67	Ersmark et al. 2015
AF06	M2807	Cementum	1863-03-12	Historical	NHM Oslo	N. Telemark, NO	Yes	23.0994	A3	72.74	71.59	Ersmark et al. 2015
AF07	M2808	Cementum	1863-03-12	Historical	NHM Oslo	N. Telemark, NO	Yes	63.758	A3	72.22	67.39	Ersmark et al. 2015
AF08	190	Cementum	1848-11-18	Historical	GNM Göteborg	Göteborg, SE	No	8.6024		78.76	67.33	Ersmark et al. 2015
AF09	191	Cementum	1861-03-30	Historical	GNM Göteborg	Trollhättan, SE	Yes	8.6061	B1	84.29	55.09	Ersmark et al. 2015
AF11	5076	Cementum	1927-12-31	Historical	GNM Göteborg	Karesuando, SE	No	3.8768		79.83	67.63	Ersmark et al. 2015
AF12	M2801	Cementum	n.a	Historical	NHM Oslo	Ulvik kommune, NO	No	0.3566		6.65	61.25	Ersmark et al. 2015
AF13	M2803	Cementum	n.a	Historical	NHM Oslo	Ulvik kommune, NO	No	0.1709		6.47	63.24	Ersmark et al. 2015
AF14a	M2805	Skull	1866-11-14	Historical	NHM Oslo	N. Telemark, NO	Yes	23.8811	A3	36.49	66.76	Ersmark et al. 2015
AF14b	M2805	Mounted	1866-11-14	Historical	NHM Oslo	N. Telemark, NO	No	18.56		n.a	59.81	Ersmark et al. 2015	Red fox
AF15	1414	Cementum	1877-03-23	Historical	GNM Göteborg	Luleå Lappmark, SE	No	2.2888		83.88	59.39	Ersmark et al. 2015
AF16	2040	Cementum	1896-12-18	Historical	GNM Göteborg	Onsala , SE	Yes	16.2497	B2	73.23	65.34	Ersmark et al. 2015
AF17	601192	Cementum	1892-05-14	Historical	NRM Stockholm	Munsö, SE	Yes	9.5092	B1	76.99	50.97	Ersmark et al. 2015
AF18	585582	Cementum	1845-03-24	Historical	NRM Stockholm	Jämtland, SE	No	3.4148		70.22	67.31	Ersmark et al. 2015
AF19	601198	Cementum	1852-02-03	Historical	NRM Stockholm	Kvikkjokk, SE	Yes	9.8478	A7	27.06	80.61	Ersmark et al. 2015
AF20	606581	Cementum	1905-01-05	Historical	NRM Stockholm	Haparanda, SE	Yes	16.432	B1 (B10)	77.46	64.42	Ersmark et al. 2015
AF23	591586	Cementum	1905-03-21	Historical	NRM Stockholm	Tärnaby, SE	Yes	5.4811	B1 (B11)	71.06	61.62	Ersmark et al. 2015
AF24	591188	Cementum	1853-03-11	Historical	NRM Stockholm	Kvikkjokk, SE	No	7.0489		72.89	61.99	Ersmark et al. 2015
AF25	601251	Cementum	1924-11-11	Historical	NRM Stockholm	Tillberga, SE	No	5.1113		84.64	75.94	Ersmark et al. 2015
AF26	602585	Cementum	1905-03-18	Historical	NRM Stockholm	Tärnaby, SE	No	2.2104		7.16	60.55	Ersmark et al. 2015
AF27	583646	Bone	n.a	Historical	NRM Stockholm	n.a, SE	No	9.0561		84.67	64.08	Ersmark et al. 2015
AF28	580192	Bone	n.a	Historical	NRM Stockholm	n.a, SE	No	2.2318		83.17	71.35	Ersmark et al. 2015
AF29	581525	n.a.	1900-11-21	Historical	NRM Stockholm	Åland, FI	Yes	258.996	B1	n.a	61.88	Ersmark et al. 2015
AF30	581016	n.a.	1877-10-15	Historical	NRM Stockholm	Södertälje, SE	Yes	265.937	B1 (B10)	n.a	65.51	Ersmark et al. 2015
AF31	581017	n.a.	1881-07-13	Historical	NRM Stockholm	Härnösand, SE	Yes	631.552	B3	n.a	54.62	Ersmark et al. 2015
AF32	580205	n.a.	1896-11-10	Historical	NRM Stockholm	Runmarö, SE	Yes	151.434	A1	n.a	58.51	Ersmark et al. 2015
Table S2. Table of all Pleistocene samples analyzed in this study
Pleistocene samples
Lab ID	Sample ID	Material	Age	Time period	Source	Location	Used in this study	Avg. coverage	Haplotype	Endogenous DNA (%)	Avg. frag. length	Extraction protocol	Comment
PL04	2830-09	Mandible	13- 12 000	Ancient	RBINS Brussels	Goyet 2n, BE	No	1.5501		15.16	40.2	Dabney et al. 2013
PL09	2830-25	n.a.	13- 12 000	Ancient	RBINS Brussels	Goyet 2n, BE	No	0.0183		0.04	50.83	Dabney et al. 2013
PL07	2830-12	Mandible	13- 12 000	Ancient	RBINS Brussels	Goyet 2n, BE	Yes	3.0603	A11	31.85	39.92	Dabney et al. 2013
PL01	2560-01	Mandible	16-13 000	Ancient	RBINS Brussels	Trou des Nutons 1n, BE	No	0.0605		0.17	43.78	Dabney et al. 2013
PL02	2560-02	Molar (Cementum)	16-13 000	Ancient	RBINS Brussels	Trou des Nutons 1n, BE	No	0.0093		0.13	38.75	Dabney et al. 2013
PL03	2560-06	Molar (Cementum)	16-13 000	Ancient	RBINS Brussels	Trou des Nutons 1n, BE	No	0.3937		0.38	43.72	Dabney et al. 2013
PL05	2560-11	Mandible	16-13 000	Ancient	RBINS Brussels	Trou des Nutons 1n, BE	No	1.8169		38.81	36.29	Dabney et al. 2013	Red fox
PL08	2560-12	Mandible	16-13 000	Ancient	RBINS Brussels	Trou des Nutons 1n, BE	No	1.0186		28.12	39.18	Dabney et al. 2013
PL14	2560-14	Molar (Cementum)	16-13 000	Ancient	RBINS Brussels	Trou des Nutons 1n, BE	No	0.1051		0.12	43.73	Dabney et al. 2013
PL13	2623-07	Mandible	13000	Ancient	RBINS Brussels	Trou de Chaleux 1n, BE	No	0.0306		0.27	42.42	Dabney et al. 2013
PL12	2623-08	Molar (Cementum)	13000	Ancient	RBINS Brussels	Trou de Chaleux 1n, BE	No	0.0402		0.26	39.35	Dabney et al. 2013
PL11	2623-09	Molar (Cementum)	13000	Ancient	RBINS Brussels	Trou de Chaleux 1n, BE	No	0.004		0.06	33.5	Dabney et al. 2013
PL06	2623-11	Molar (Cementum)	13000	Ancient	RBINS Brussels	Trou de Chaleux 1n, BE	No	0.0131		0.09	31.29	Dabney et. al. 2013
PL15	2459-11c	Petrous bone	n.a	Ancient	RBINS Brussels	Frontal 1n, BE	Yes	4.1764	B13	72.82	46.01	Dabney et al. 2013
PL18	M13797	Bone	12500	Ancient	NHM LONDON	Gough's cave, ENG	No	2.363		48.6	37.38	Dabney et al. 2013
PL19	4557	Bone	n.a	Ancient	NHM Bern	Simmental Valley, AUT	No	0.0648		1.43	33.75	Dabney et al. 2013
PL20	A50	Canine	14 -13 000	Ancient	Yudinovo	Bryansk area, RU	No	2.8192		18.3	45.91	Dabney et al. 2013
PL21	A51	Canine	15 -13 000	Ancient	Yudinovo	Bryansk area, RU	No	0.9007		1.39	41.33	Dabney et al. 2013
PL22	A52	Canine	16 -13 000	Ancient	Yudinovo	Bryansk area, RU	No	1.9077		2.17	44.25	Dabney et al. 2013
PL23	A53	Canine Fragments	17 -13 000	Ancient	Yudinovo	Bryansk area, RU	No	0.0337		0.07	35.12	Dabney et al. 2013
PL24	A54	Canine	18 -13 000	Ancient	Yudinovo	Bryansk area, RU	No	1.237		2.88	44.75	Dabney et al. 2013
PAF07	Ти-1-14	Molar	ca 30 000	Ancient	Valeri	Tiryakhtakh River, RU	Yes	2.9303	C1	63.83	52.59	Ersmark et al. 2015
PAF06	Ша-2-16	Molar	ca 30 000	Ancient	Valeri	Shangina River, RU	Yes	7.1585	A12	70.05	92.94	Ersmark et al. 2015
PAF08	ШАН-16-1	Canine	ca 30 000	Ancient	Valeri	Shangina River, RU	No	1.6416		4.74	65.9	Ersmark et al. 2015
PAF09	Ог-13	Canine	ca 30 000	Ancient	Valeri	Ogorokha River, RU	No	2.7549		65.43	62.76	Ersmark et al. 2015
PAF05	IN18-002b	Skin	22 468 - 21 887	Ancient	Semyon Androsov	Belaya Gora, Yakutia, RU	Yes	12.4582	B12	86.92	80.15	Gilbert et al. 2007
Table S3. Table of all modern samples analyzed in this study
Modern samples
Lab ID	Sample ID	Material	Age	Time period	Source	Location	Used in this study	Avg. coverage	Haplotype (using 13,224bp alignment)	Endogenous DNA (%)	Avg. frag. length	Extraction protocol	Comment
F57	10	Muscle	n.a	Farm fox	SU Stockholm	n.a, NO	Yes	299.93	A6	n.a	150.84	n.a
F60	13	Muscle	n.a	Farm fox	SU Stockholm	n.a, NO	Yes	299.95	A6	n.a	150.83	n.a
F77	25	Muscle	n.a	Farm fox	SU Stockholm	n.a, NO	Yes	299.72	A6	n.a	150.84	n.a
F80	28	Muscle	n.a	Farm fox	SU Stockholm	n.a, NO	Yes	300.18	A6	n.a	150.84	n.a
2692	M405035	Muscle	2011	Modern	NINA Trondheim	Varangerhalvøya, NO	Yes	524.02	A1	n.a	149.8	n.a
5963	AF0010	Ear tissue	2004	Modern	NINA Trondheim	Lierne, NO	Yes	137.651	B1 (B9)	n.a	149.26	n.a
5964	AF0012	Ear tissue	2004	Modern	NINA Trondheim	Børgefjell, NO	Yes	376.33	A3 (A10)	n.a	149.57	n.a
5965	AF0032	Ear tissue	2007	Modern	NINA Trondheim	Finnmark, Reisa Nord, NO	Yes	380.03	A3	n.a	150.03	n.a
5966	AF0052	Ear tissue	2007	Modern	NINA Trondheim	Saltfjellet, NO	Yes	140.89	A3	n.a	149.86	n.a
5967	KO-01	Muscle	n.a	Modern	NINA Trondheim	Kola, RU	Yes	2802.92	B4	n.a	150.21	n.a
5968	0006E28A23	Ear tissue	2013	Modern	NINA Trondheim	Lierne, NO	Yes	378.84	B1 (B9)	n.a	149.84	n.a
5969	FR10323	Ear tissue	n.a	Farm fox	NINA Trondheim	n.a, NO	Yes	85.83	A6	n.a	150.11	n.a
5973	AF0023	Ear tissue	2005	Modern	NINA Trondheim	Dividalen, NO	Yes	2490.41	A1	n.a	150.17	n.a
5974	N. 48 / 3926	Muscle	2011	Modern	NINA Trondheim	Yamal, RU	Yes	2733.02	B5	n.a	150.23	n.a	N68.87200, E68.12700
5981	RA.0R.15.006 VROR	Muscle	2015	Modern	NINA Trondheim	Bylot Island, CA	Yes	326.08	A5	n.a	150.34	n.a
n.a	0001	Ear tissue	2000	Modern	SU Stockholm	Helags, SE	Yes	410.27	B1	n.a	150.33	n.a
n.a	0103	Ear tissue	2001	Modern	SU Stockholm	Helags, SE	Yes	2666.22	B1	n.a	150.61	n.a
n.a	1007	Ear tissue	2010	Modern	SU Stockholm	Borgafjäll, SE	Yes	2049.15	B1 (B9)	n.a	150.64	n.a
n.a	1010	Ear tissue	2010	Modern	SU Stockholm	Borgafjäll, SE	Yes	1872.56	B1 (B9)	n.a	150.58	n.a
n.a	1015	Ear tissue	2010	Modern	SU Stockholm	Borgafjäll, SE	Yes	2649.96	A3 (A10)	n.a	150.46	n.a
n.a	1026	Ear tissue	2010	Modern	SU Stockholm	Helags, SE	Yes	7043.74	B1	n.a	150.58	n.a
n.a	1033	Ear tissue	2010	Modern	SU Stockholm	Helags, SE	Yes	3762.5	B1	n.a	150.62	n.a
n.a	1056	Ear tissue	2010	Modern	SU Stockholm	Helags, SE	Yes	1540.47	B1	n.a	150.59	n.a
n.a	1060	Ear tissue	2010	Modern	SU Stockholm	Helags, SE	Yes	2132.31	B1	n.a	150.4	n.a
n.a	1068	Ear tissue	2010	Modern	SU Stockholm	Helags, SE	Yes	2048.15	B1	n.a	149.25	n.a
n.a	1072	Ear tissue	2010	Modern	SU Stockholm	Helags, SE	Yes	1708.27	B1	n.a	150.56	n.a
n.a	11113	Ear tissue	2011	Modern	SU Stockholm	Vindelfjällen, SE	Yes	2385.04	A3 (A10)	n.a	150.61	n.a
n.a	11119	Ear tissue	2011	Modern	SU Stockholm	Vindelfjällen, SE	Yes	5833.79	A3 (A10)	n.a	149.89	n.a
n.a	8083	Ear tissue	2008	Modern	SU Stockholm	Vindelfjällen, SE	Yes	1420.92	B1	n.a	150.43	n.a
F20	H2:4	Muscle	n.a	Farm fox	SU Stockholm	Tovetorp, SE	Yes	299.6	A6	n.a	150.81	n.a
F44	V427/94	Muscle	n.a	Farm fox	SU Stockholm	Sveg, SE	Yes	299.55	A6	n.a	150.81	n.a
